# Supplementary material for: Whole-body muscle MRI of patients with MATR3-associated distal myopathy reveals a distinct pattern of muscular involvement and highlights the value of whole-body examination
Source: J Neurol. 2020 May 2;267(8):2408–20. doi: 10.1007/s00415-020-09862-9 (PMC7358922; doi:10.1007/s00415-020-09862-9)
Supplement: Supplementary file 1 — (XLSX 24 kb) [file 415_2020_9862_MOESM1_ESM.xlsx]

## Sheet: Tabelle1
				head/neck								shoulder/thorax															arm								abdomen/pelvis												upper leg
Patient-No.	Age	Sex		Masseter	Sternocleido	Trapezius	Spl. capitis	Spl. cervicis	Semispinalis cervicis	Levator scap.		Deltoideus	Pectoralis major	Pectoralis minor	Supraspinatus	Infraspinatus	Teres minor	Subscapularis	Long. thoracis	Semispinalis thoracis	Spinalis thoracis	Rhomboideus major	Latissimus dorsi	Serratus anterior	Intercostal		Biceps brachii	Brachialis	Triceps brachii	Coracobrachialis	Flexor digitorum prof.	Flexor digitorum sup.	Extensor digitorum		Rectus abdominis	Obliquus internus	Obliquus extermus	Transversus	Iliacus	Psoas	Multifideus	Sacrospinalis	Gluteus maximus	Gluteus medius	Gluteus minimus		Add. longus	Add. brevis	Add. magnus
Individual Fisher Grades
Disease onset
1	25Y	F		0	0	0	0	0	0	0		0	0	0	0	0	0	0	0	0	0	0	0	0	0		0	0	0	0	0	0	0		0	0	0	0	0	0	0	0	0	2	0		0	0	0
2	29Y	M		0	0	0	0	0	0	0		0	0	0	0	0	0	0	0	0	0	0	0	0	0		0	0	0	0	0	0	0		0	0	0	0	0	0	0	0	0	0	0		0	0	0
3	30Y	M		0	0	0	0	0	0	0		0	0	0	0	0	0	0	0	0	0	0	0	0	0		0	0	0	0	0	0	0		0	0	0	0	0	0	0	0	0	0	0		0	0	0
Mid-stage disease
4	41Y	M		0	0	0	2	2	2	0		0	0	0	0	0	0	0	3	3	3	0	0	0	0		0	0	0	0	n.d.	n.d.	n.d.		0	0	0	0	0	0	0	0	0	2	4		0	0	0
5	45Y	M		0	0	0	0	0	1	0		0	0	0	0	0	0	0	0	4	4	0	0	0	0		0	0	0	0	0	0	n.d.		0	0	0	0	0	0	0	0	0	1	4		0	0	0
6	45Y	M		0	0	0	0	0	0	0		0	0	0	0	0	0	0	2	2	2	0	0	0	0		0	0	0	0	0	0	0		0	0	0	0	0	0	0	0	0	2	4		0	0	2
7	48Y	F		0	0	0	2	2	2	0		2	0	0	0	0	0	0	3	3	3	0	0	0	0		0	0	0	0	0	0	0		0	0	0	0	0	0	0	0	0	0	4		0	0	0
8	53Y	M		0	0	0	2	2	2	0		2	0	0	0	0	0	0	3	3	3	0	0	0	2		0	0	0	0	0	0	0		0	0	0	0	0	0	2	2	2	0	4		0	0	0
9	54Y	F		0	0	0	0	2	2	0		0	0	0	0	0	0	0	2	3	3	0	1	1	1		0	0	0	0	0	0	0		0	0	1	0	0	0	0	0	0	1	0		0	0	0
10	54Y	M		0	0	0	2	2	3	0		2	0	0	0	0	0	0	3	3	3	3	0	0	2		1	0	1	0	0	0	3		2	0	0	0	0	2	3	3	3	3	3		3	3	3
11	54Y	F		0	0	1	2	2	2	0		2	0	0	n.d.	0	0	0	3	3	3	0	0	2	2		0	n.d.	n.d.	n.d.	n.d.	n.d.	n.d.		2	0	2	0	0	0	2	2	2	2	4		0	0	0
12	55Y	M		0	0	0	2	2	2	0		0	0	0	0	0	0	0	4	4	4	0	0	0	0		0	0	0	0	0	0	0		0	0	0	0	0	0	0	0	0	0	3		0	0	0
End-stage disease
15	67Y	F		0	0	0	3	3	3	0		2	0	0	0	0	0	0	0	4	4	4	0	0	2		0	0	0	0	0	0	0		2	0	0	0	0	0	4	3	0	0	4		0	0	2
13	76Y	F		0	0	0	3	3	3	0		2	0	0	0	0	0	0	3	3	3	0	0	2	3		0	0	0	0	0	0	0		3	0	0	0	0	0	3	2	0	2	4		0	0	0
14	79Y	F		n.d.	n.d.	2	n.d	n.d	n.d	n.d		3	0	0	0	0	0	0	3	3	3	0	0	2	2		0	0	0	0	n.d.	n.d.	n.d.		0	0	2	0	0	0	4	4	2	2	4		0	0	2
				head/neck								shoulder/thorax															arm								abdomen/pelvis												upper leg
		Fisher-Grade		Masseter	Sternocleido	Trapezius	Spl. capitis	Spl. cervicis	Semispinalis cervicis	Levator scap.		Deltoideus	Pectoralis major	Pectoralis minor	Supraspinatus	Infraspinatus	Teres minor	Subscapularis	Long. thoracis	Semispinalis thoracis	Spinalis thoracis	Rhomboideus major	Latissimus dorsi	Serratus anterior	Intercostal		Biceps brachii	Brachialis	Triceps brachii	Coracobrachialis	Flexor digitorum prof.	Flexor digitorum sup.	Extensor digitorum		Rectus abdominis	Obliquus internus	Obliquus extermus	Transversus	Iliacus	Psoas	Multifideus	Sacrospinalis	Gluteus maximus	Gluteus medius	Gluteus minimus		Add. longus	Add. brevis	Add. magnus
Summarized Fisher Grades
All Patients (N=15)
		0		15	15	13	6	5	4	15		8	15	15	15	15	15	15	5	3	3	13	14	11	8		14	15	14	15	15	15	14		11	15	12	15	15	14	9	9	11	6	4		14	14	11
		1		0	0	1	0	0	1	0		0	0	0	0	0	0	0	0	0	0	0	1	1	1		1	0	1	0	0	0	0		0	0	1	0	0	0	0	0	0	2	0		0	0	0
		2		0	0	1	6	7	6	0		6	0	0	0	0	0	0	2	1	1	0	0	3	5		0	0	0	0	0	0	0		3	0	2	0	0	1	2	3	3	6	0		0	0	3
		3		0	0	0	3	3	4	0		1	0	0	0	0	0	0	7	8	8	1	0	0	1		0	0	0	0	0	0	1		1	0	0	0	0	0	2	2	1	1	2		1	1	1
		4		0	0	0	0	0	0	0		0	0	0	0	0	0	0	1	3	3	1	0	0	0		0	0	0	0	0	0	0		0	0	0	0	0	0	2	1	0	0	9		0	0	0
Disease onset (N=3)
		0		3	3	3	3	3	3	3		3	3	3	3	3	3	3	3	3	3	3	3	3	3		3	3	3	3	3	3	3		3	3	3	3	3	3	3	3	3	2	3		3	3	3
		1		0	0	0	0	0	0	0		0	0	0	0	0	0	0	0	0	0	0	0	0	0		0	0	0	0	0	0	0		0	0	0	0	0	0	0	0	0	0	0		0	0	0
		2		0	0	0	0	0	0	0		0	0	0	0	0	0	0	0	0	0	0	0	0	0		0	0	0	0	0	0	0		0	0	0	0	0	0	0	0	0	1	0		0	0	0
		3		0	0	0	0	0	0	0		0	0	0	0	0	0	0	0	0	0	0	0	0	0		0	0	0	0	0	0	0		0	0	0	0	0	0	0	0	0	0	0		0	0	0
		4		0	0	0	0	0	0	0		0	0	0	0	0	0	0	0	0	0	0	0	0	0		0	0	0	0	0	0	0		0	0	0	0	0	0	0	0	0	0	0		0	0	0
Mid-stage disease (N=9)
		0		9	9	8	3	2	1	9		5	9	9	9	9	9	9	1	0	0	8	8	7	5		8	9	8	9	9	9	8		7	9	7	9	9	8	6	6	6	3	1		8	8	7
		1		0	0	1	0	0	1	0		0	0	0	0	0	0	0	0	0	0	0	1	1	1		1	0	1	0	0	0	0		0	0	1	0	0	0	0	0	0	2	0		0	0	0
		2		0	0	0	6	7	6	0		4	0	0	0	0	0	0	2	1	1	0	0	1	3		0	0	0	0	0	0	0		2	0	1	0	0	1	2	2	2	3	0		0	0	1
		3		0	0	0	0	0	1	0		0	0	0	0	0	0	0	5	6	6	1	0	0	0		0	0	0	0	0	0	1		0	0	0	0	0	0	1	1	1	1	2		1	1	1
		4		0	0	0	0	0	0	0		0	0	0	0	0	0	0	1	2	2	0	0	0	0		0	0	0	0	0	0	0		0	0	0	0	0	0	0	0	0	0	6		0	0	0
End-stage disease (N=3)
		0		3	3	2	0	0	0	3			3	3	3	3	3	3	1	0	0	2	3	1	0		3	3	3	3	3	3	3		1	3	2	3	3	3	0	0	2	1	0		3	3	1
		1		0	0	0	0	0	0	0			0	0	0	0	0	0	0	0	0	0	0	0	0		0	0	0	0	0	0	0		0	0	0	0	0	0	0	0	0	0	0		0	0	0
		2		0	0	1	0	0	0	0		2	0	0	0	0	0	0	0	0	0	0	0	2	2		0	0	0	0	0	0	0		1	0	1	0	0	0	0	1	1	2	0		0	0	2
		3		0	0	0	3	3	3	0		1	0	0	0	0	0	0	2	2	2	0	0	0	1		0	0	0	0	0	0	0		1	0	0	0	0	0	1	1	0	0	0		0	0	0
		4		0	0	0	0	0	0	0			0	0	0	0	0	0	0	1	1	1	0	0	0		0	0	0	0	0	0	0		0	0	0	0	0	0	2	1	0	0	3		0	0	0
Statistics (Mid-/End-stage Disease)
Average Fischer-Score				0	0	0.25	1.63636	1.81818	2	0		1.25	0	0	0	0	0	0	2.41667	3.16667	3.16667	0.583333	0.0833333	0.583333	1.16667		0.0833333	0	0.0909091	0	0	0	0.375		0.75	0	0.416667	0	0	0.166667	1.5	1.33333	0.75	1.25	3.5		0.25	0.25	0.75
Median Fischer-Score				0	0	0	2	2	2	0		2	0	0	0	0	0	0	3	3	3	0	0	0	1.5		0	0	0	0	0	0	0		0	0	0	0	0	0	1	1	0	1.5	4		0	0	0
Standard Deviation				0	0	0.595119	1.06794	0.935966	0.852803	0		1.08972	0	0	0	0	0	0	1.18732	0.552771	0.552771	1.32025	0.276385	0.862007	1.06719		0.276385	0	0.28748	0	0	0	0.992157		1.08972	0	0.759203	0	0	0.552771	1.60728	1.43372	1.08972	1.01036	1.11803		0.829156	0.829156	1.08972
[truncated: 19 more columns]
