# Supplementary material for: Whole-body muscle MRI of patients with MATR3-associated distal myopathy reveals a distinct pattern of muscular involvement and highlights the value of whole-body examination
Source: J Neurol. 2020 May 2;267(8):2408–20. doi: 10.1007/s00415-020-09862-9 (PMC7358922; doi:10.1007/s00415-020-09862-9)
Supplement: Supplementary file 2 — (XLSX 13 kb) [file 415_2020_9862_MOESM2_ESM.xlsx]

## Sheet: Tabelle1
Distal Myopathy	Reference			No. of Patients	Whole Body MRI
TIA	Mahjneh et al.	Acta Neurol Scand	2004	11	N
	Ahlberg et al.	Neuromuscul Disord	1992	6	N
TTN	Mahjneh et al.	Acta Neurol Scand	2004	22	N
	Udd et al.	Arch Neurol	1993	45	N
LDB3	Zheng et al.	Neuropathol	2017	3	N
	Olive et al.	Neuromuscul Disord	2011	5	N
	Fischer et al.	Neurology	2008	3	N
	Griggs et al.	Brain	2007	2	N
MYOT	Berciano et al.	JNNP	2007	8	N
	McNeill et al.	Eur Neurol	2009	8	N
	Olive et al.	Neuromuscul Disord	2011	17	N
	Fischer et al.	Neurology	2008	12	N
	Schramm et al.	Eur Radiol	2008	5	Y
DES	Olive et al.	Neuromuscul Disord	2011	11	N
	Fischer et al.	Neurology	2008	19	N
	Schramm et al.	Eur Radiol	2008	4	Y
FLNC	de Stricker Borch et al.	Clin Neurol Neurosurg	2019	3	N
	Williams et al.	Neurology	2005	7	N
	Dabaj et al.	Muscle Nerve	2018	8	Y
MYH7	Carbonell-Corvillo et al.	Neuromuscul Disord	2018	11	N
	Fiorillo et al.	Orphanet J Rare Dis	2016	13	N
	Astrea et al.	BMC Med Genet	2016	2	Y
	Ferbert et al.	Neuromuscul Disord	2016	4	N
	Tasca et al.	Neuromuscul Disord	2012	6	N
	Muelas et al.	Neurology	2010	26	N
	Mastaglia et al.	Neuromuscul Disord	2002	2	N
DYSF	Diaz-Manera et al.	JNNP	2018	182	84
	Ten Dam et al.	Neuromuscul Disord	2014	8	N
	Park et al.	J Korean Med Sci	2012	5	N
	Paradas et al.	Neurology	2010	14	N
	Kesper et al.	Acta Neurol Scand	2009	3	Y
ANO5	Silva et al.	Ann Clin Transl Neurol	2019	18	7
	Ten Dam et al.	Neuromuscul Disord	2014	11	N
	Mahjneh et al.	Neuromuscul Disord	2012	5	N
	Mahjneh et al.	Neuromuscul Disord	2010	2	N
GNE	Chaouch et al.	JNNP	2019	7	N
	Alrohaif et al.	Muscle Nerve	2018	4	N
	Zhao et al.	J Neurol Sci	2015	13	N
	Tasca et al.	J Neurol	2012	13	N
	Chu et al.	Clin Neur Neurosurg	2007	2	N
NEB	Scoto et al.	Eur J Hum Genet	2013	1	N
	Wallgren-Pettersson et al.	Brain	2007	4	N
ACTN2	Savarese et al.	Ann Neurol	2019	15	N
SQSTM1/TIA1	Lee et al.	J Clin Invest	2018	9	N.A.
	Niu et al.	Front Neurol	2018	2	N.A.
	Bucelli et al.	Neurology	2015	1	N
VCP	Palmio et al.	Neuromuscul Disord	2011	6	N
CRYAB	Reichlich et al.	Neuromuscul Disord	2010	1	Y
	Fischer et al.	Neurology	2008	1	N
KLHL9	Cirak et al.	Brain	2010	1	N
ADSSL1	Park et al.	Neuromuscul Disord	2017	3	Y
	Park et al.	Ann Neurol	2016	2	N
BICD2	Unger et al.	Neurology	2016	5	N
DM1	Song et al.	Neurol Res	2020	24	N
	Heskamp et al.	Neurology	2019	33	N
	Park, Lee, Park	Neuromuscul Disord	2017	19	N
	Peric et al.	J Neurol	2017	21	N
	Kornblum et al.	J Neurol	2006	15	Y
FSHD	Mair et al.	Eur Neurol	2017	6	N
	Mul et al.	Neurology	2017	130	N
	Tasca et al.	Ann Neurol	2016	269	N
	Gerevini et al.	Eur Radiol	2016	30	Y
	Leung et al.	Muscle Nerve	2015	47	Y
	Olsen et al.	J Neurol	2006	18	N
sIBM	Ansari et al.	Muscle Nerve	2019	16	N
	Guimaraes et al.	Am J Roentgenol	2017	12	N
	Morrow et al.	Lancet Neurol	2016	20	N
	Tasca et al.	Muscle Nerve	2015	17	N
	Cox et al.	Rheumatology	2011	32	N
	Phillips et al.	Muscle Nerve	2011	18	N
HMERF	Palmio et al.	J Neurol	2019	10	N
	Pfeffer et al.	JNNP	2014	3	N
	Palmio et al.	Neurology	2013	17	N
	Ohlsson et al.	Brain	2012	3	N
	Pfeffer et al.	Brain	2012	21	Y
